# Supplementary material for: Iron Deposition and Ferroptosis in the Spleen in a Murine Model of Acute Radiation Syndrome
Source: Int J Mol Sci. 2022 Sep 20;23(19):11029. doi: 10.3390/ijms231911029 (PMC9570444; doi:10.3390/ijms231911029)
Supplement: Supplementary file 1 [file ijms-23-11029-s001.zip]

Archive with 1 entries (1 files):
- ijms-1871754-supplementary.pdf
